# Supplementary material for: The Effect of the Vesical Adaptation Response to Diuresis on Lower Urinary Tract Symptoms after Robot-Assisted Laparoscopic Radical Prostatectomy: A Pilot Proof of Concept Study
Source: PLoS One. 2016 Jul 22;11(7):e0159514. doi: 10.1371/journal.pone.0159514 (PMC4957788; doi:10.1371/journal.pone.0159514)
Supplement: S1 Table — (XLSX) [file pone.0159514.s003.xlsx]

## Sheet: Sheet1
S1 Table. Comparison of postoperative outcomes between the unilateral and billateral NS groups
A) 3 months after RARP
	Mean (±SD)
Variable	Unilateral NS (n=28)	Bilateral NS (n=9)	P-value
Total IPSS score	8.6 ± 2.5	2.8 ± 1.9	0.06
QOL index	3.5 ± 1.7	2.2 ± 2.0	0.17
1-h pad test in incontinent patients	15 ± 36	14 ± 11	0.77
Maximum flow rate in UFM (mL/sec)	16 ± 13	15 ± 7	0.92
Post-void residual urine volume (mL)	22 ± 12	25 ± 14	0.71
B) 12 months after RARP
	Mean (±SD)
Variable	Unilateral NS (n=28)	Bilateral NS (n=9)	P-value
Total IPSS score	5.1 ± 5.0	2.5 ± 2.7	0.17
QOL index	2.2 ± 1.4	1.8 ± 1.3	0.5
1-h pad test in incontinent patients	2 ± 7	3 ± 3	0.97
Maximum flow rate in UFM (mL/sec)	18 ± 10	22 ± 13	0.76
Post-void residual urine volume (mL)	24 ± 22	19 ± 3	0.46
NS, nerovascular bundle preservation procedure; IPSS, International Prostate Symptom Score; SD, standard deviation; QOL, quality of life; UFM, uroflowmetry
